# Supplementary material for: Therapeutic Effect of α-MSH in Primary Cultured Orbital Fibroblasts Obtained from Patients with Thyroid Eye Disease
Source: Int J Mol Sci. 2021 Oct 18;22(20):11225. doi: 10.3390/ijms222011225 (PMC8537628; doi:10.3390/ijms222011225)
Supplement: Supplementary file 1 [file ijms-22-11225-s001.zip]

Archive with 1 entries (1 files):
- ijms-1360148-supplementary.pdf
